# Supplementary material for: Phenotype of CNTNAP1: a study of patients demonstrating a specific severe congenital hypomyelinating neuropathy with survival beyond infancy
Source: Eur J Hum Genet. 2018 Mar 6;26(6):796–807. doi: 10.1038/s41431-018-0110-x (PMC5974240; doi:10.1038/s41431-018-0110-x)
Supplement: Supplementary file 1 — Supplementary Table 1 [file 41431_2018_110_MOESM1_ESM.xlsx]

## Sheet: Sheet1
Case	Variant (NM_003632.2, NG_042091.1)	Code*	Level	Evidence	Variant classification
1	p.(Arg714Pro) (c.2141G>C)	PM1	Supporting	Located within the Fibrinogen C-terminal (residues 576-795). ExAC lists only one homozygous missense variant, identified in one individual, within this functional domain	Likely pathogenic
		PM2	Moderate	This variant has not been reported in the ExAC database of 60,706 individuals
		PP2	Supporting	The CNTNAP1 gene has a low rate of benign missense variation (ExAC constraint score is significant, z= 4.50)
		PP3	Supporting	p. Arg714 is conserved across 18 species (to Xenopus); Consurf score 7. SIFT and Polyphen predict pathogenic. Align GVGD class C65
		PP4	Supporting	CNTNAP1 is currently the only known cause of congenital hypomyelinating neuropathy with hearing loss and/or visual impairment
2 and 3	p.(Leu212Pro) (c.635T>C)	PM1	Supporting	Located within the Laminin G-like 1 domain (residues 203-355 and 389-538). ExAC does not list any homozygous missense variants within this functional domain	Likely pathogenic
		PM2	Moderate	This variant has not been reported in the ExAC database of 60,706 individuals
		PM3	Moderate	Detected in trans with nonsense variant p.Trp559* (c.1677G>A)
		PP2	Supporting	The CNTNAP1 gene has a low rate of benign missense variation (ExAC constraint score is significant, z= 4.50)
		PP4	Supporting	CNTNAP1 is currently the only known cause of congenital hypomyelinating neuropathy with hearing loss and/or visual impairment
2 and 3	p.(Trp559Ter) (c.1677G>A )	PVS1	Very strong	This is a nonsense variant that introduces a premature stop codon in exon 11 and is predicted to be targeted for nonsense mediated decay	Pathogenic
		PM2	Moderate	This variant has not been reported in the ExAC database of 60,706 individuals
		PP4	Supporting	CNTNAP1 is currently the only known cause of congenital hypomyelinating neuropathy with hearing loss and/or visual impairment
4 and 5	p.(Arg782Ter) (c.2344C>T)	PVS1	Very strong	This is a nonsense variant that introduces a premature stop codon in exon 15 and is predicted to be targeted for nonsense mediated decay	Pathogenic
		PM2	Moderate	This variant is listed in 1 individual in the ExAC database of 60,706 individuals.
		PP4	Supporting	CNTNAP1 is currently the only known cause of congenital hypomyelinating neuropathy with hearing loss and/or visual impairment
5	p.? (c.1735+1G>A)	PVS1	Very strong	This variant affects the canonical +1 splice site and skipping of exon 11 is likely	Pathogenic
		PM2	Moderate	This variant has not been reported in the ExAC database of 60,706 individuals
		PP4	Supporting	CNTNAP1 is currently the only known cause of congenital hypomyelinating neuropathy with hearing loss and/or visual impairment
6	p.(Pro50Gln) (c.149C>A)	PM2	Moderate	This variant has not been reported in the ExAC database of 60,706 individuals	Likely pathogenic
		PM3	Moderate	Detected in trans with a pathogenic variant, p.Asp867fs (c.2600del)
		PP2	Supporting	The CNTNAP1 gene has a low rate of benign missense variation (ExAC constraint score is significant, z= 4.50)
		PP4	Supporting	CNTNAP1 is currently the only known cause of congenital hypomyelinating neuropathy with hearing loss and/or visual impairment
6	p.(Asp867fs) (c.2600delA)	PVS1	Very strong	This variant causes a frameshift and a premature termination codon in exon 17	Pathogenic
		PM2	Moderate	This variant has not been reported in the ExAC database of 60,706 individuals
		PP4	Supporting	CNTNAP1 is currently the only known cause of congenital hypomyelinating neuropathy with hearing loss and/or visual impairment
7	p.(Arg621Ter) (c.1861C>T)	PVS1	Very strong	This is a nonsense variant that introduces a premature stop codon in exon 13 and is predicted to be targeted for nonsense mediated decay	Pathogenic
		PM2	Moderate	This variant has not been reported in the ExAC database of 60,706 individuals
		PP4	Supporting	CNTNAP1 is currently the only known cause of congenital hypomyelinating neuropathy with hearing loss and/or visual impairment
7	p.(Trp896Ter) (c.2687G>A)	PVS1	Very strong	This is a nonsense variant that introduces a premature stop codon in exon 17 and is predicted to be targeted for nonsense mediated decay	Pathogenic
		PM2	Moderate	This variant has not been reported in the ExAC database of 60,706 individuals
		PP4	Supporting	CNTNAP1 is currently the only known cause of congenital hypomyelinating neuropathy with hearing loss and/or visual impairment
*= Codes refer to the ACMG variant classification matrix codes (Richards et al)

## Sheet: Sheet2
6	p.Pro50Gln (c.149C>A)	PM2	Moderate	This variant has not been reported in ~1/60,146 individuals in ExAC	Likely pathogenic
		PM3	Moderate	Detected in trans with a pathogenic variant, p.Asp867fs (c.2600del)
		PP2	Supporting	The CNTNAP1 gene has a low rate of benign missense variation (ExAC constraint score is significant, z= 4.50)
		PP4	Supporting	The two other known causes of congenital hypomyelinating neuropathy (MPZ and EGR2) are not reported to have hearing loss or visual impairment
