# Supplementary material for: Phenotype of CNTNAP1: a study of patients demonstrating a specific severe congenital hypomyelinating neuropathy with survival beyond infancy
Source: Eur J Hum Genet. 2018 Mar 6;26(6):796–807. doi: 10.1038/s41431-018-0110-x (PMC5974240; doi:10.1038/s41431-018-0110-x)
Supplement: Supplementary file 3 — Supplementary Table 3 [file 41431_2018_110_MOESM3_ESM.xls]

## Sheet: Sheet1
Supplementary Table 3: Summary of clinical and genetic findings in those cases previously reported in the literature. Due to variability of previously reported information totals for all reported patients have not been shown.
	Laquerriere et al	Laquerriere et al	Laquerriere et al	Laquerriere et al	Nizon et al	Nizon et al	Mehta et al	Vallat et al	Vallat et al	Vanderver et al	Vanderver et al	Hengel et al	Hengel et al	Hengel et al	Hengel et al	Hengel et al	Lakhani et al	Lakhani et al	Lakhani et al	Total including this study (n=26)
Study ID	A641	K182	K199	B207	Sib 1	Sib 2		Patient 1	Sib of Patient 1	LD0158	LD0333	Patient 1	Patient 2	Patient 3	Patient 4	Patient 5	Individual IV:1	Individual IV:4	Individual IV:5
cDNA (NM_003632.2) intronic variants according to NG_042091.1	c.2901_2902[del];[del]	c.3009[dup];[dup]	c.3009[dup];[dup]	c.2993-1_2995[del];[del] (reported as c.2993-2_2994[del];[del]	c.[967T>C];[1869G>A]	c.[967T>C];[1869G>A]	c.1163[G>C];[G>C]	c.[2011C>T];[2290C>T]	c.[2011C>T];[2290C>T]	c.1163[G>C];[G>C]	c.[319C>T];[967T>C]	c.2015[G>A];[G>A]	c.2015[G>A];[G>A]	c.2015[G>A];[G>A]	c.[2011C>T];[2290C>T]	c.[2011C>T];[2290C>T]	c.1561[dup];[dup]	Not tested (no DNA)	c.1561[dup];[dup]
Protein	p.[(Cys968fs)];[(Cys968fs)]	p.[(Glu1004Ter)];[(Glu1004Ter)]	p.[(Glu1004Ter)];[(Glu1004Ter)]	p.[?];[?]	p.[(Cys323Arg)];[(Trp623Ter)]	p.[(Cys323Arg)];[(Trp623Ter)]	p.[(Arg388Pro)];[(Arg388Pro)]	p.[(Gln671Ter)];[(Arg764Cys)]	p.[(Gln671Ter)];[(Arg764Cys)]	p.[(Arg388Pro)];[(Arg388Pro)]	p.[(Arg107Ter)];[(Cys323Arg)]	p.[(Trp672Ter];[(Trp672Ter)]	p.[(Trp672Ter];[(Trp672Ter)]	p.[(Trp672Ter];[(Trp672Ter)]	p.[(Gln671Ter)];(Arg764Cys)	p.[(Gln671Ter)];(Arg764Cys)	p.[(Leu521fs)];p.[(Leu521fs)]		p.[(Leu521fs)];p.[(Leu521fs)]
Genomic (GRCh37)	chr17:g.[40845463_40845464del]	chr17:g.[40847555dup]	chr17:g.[40847555dup]	chr17:g.[40847538_40847541del]	chr17:g.[40828987T>C];[40842770G>A]	chr17:g.[40828987T>C];[40842770G>A]	chr17:g.[40839856G>C]	chr17:g.[40842912C>T];[40843475C>T]	chr17:g.[40842912C>T];[40843475C>T]	chr17:g.[40839856G>C]	chr17:g.[40836203C>T];[40828987T>C]	chr17:g.[40842916G>A]	chr17:g.[40842916G>A]	chr17:g.[40842916G>A]	chr17:g.[40842912C>T];[40843475C>T]	chr17:g.[40842912C>T];[40843475C>T]	chr17:g.[40840998dup]		chr17:g.[40840998dup]
Zygosity	Homozygous	Homozygous	Homozygous	Homozygous	Compound Heterozygous	Compound Heterozygous	Homozygous	Compound Heterozygous	Compound Heterozygous	Homozygous	Compound Heterozygous	Homozygous	Homozygous	Homozygous	Compound Heterozygous	Compound Heterozygous	Homozygous		Homozygous
Inheritance	Biparental, Consanguinity	Biparental, Consanguinity	Biparental, Consanguinity	Biparental, Consanguinity	Biparental, unrelated	Biparental, unrelated	Biparental, unrelated	Biparental, unrelated	Biparental, unrelated	Biparental, unrelated	presumed biparental unrelated	Biparental, Consanguinity	Biparental, Consanguinity	Biparental, Consanguinity	Biparental, unrelated	Biparental, unrelated	Biparental, Consanguinity	Biparental, Consanguinity	Biparental, Consanguinity
Age (years)	0	0	0	0	2months	0	0	0	0	6	6	9	12	4 weeks	120days	1day
Sex	3 fetuses	1 male baby, 1 fetus	M	M	M	M	M	M	M	M	F	M	M	F	M	M	F	F	M
Prenatal Growth:
Gestation(weeks)	30	31	30	28	34	36	38+3					34	35	40		31	36		38	18 M/7 F
Birthweight (g)[zscore]							2900					normal'	normal'				2790		3580
Birth OFC(cm)[zscore]							34										34.7		36
Postnatal growth :
Weight (centile)[z score]:
Height (centile)[z score]:
OFC:(centile)[z score]:												microcephaly	microcephaly	microcephaly			11
Polyhydramnios:	+	+	+	+	+	+	-	+				+	+	+	+	+	+	+	+
Lethal	Died at 10 days	Died at 33 days	Died at 40 days	Died at 10 days	Died at 2 months	Died shortly after birth	Died at 1 months	Died at 4 hours		No	No	alive age 12	alive age 9	alive age 6 months	died at 120 days	died at 4 hours	alive at publication aged 13 years	died at 30 minutes	died within 1 hour
Neurology																				20/23
ID					profound						profound	profound	profound	profound			profound			13/26
Central hypotonia	+	+	+	+	+		+	+			+	+	+	+			+
Peripheral Hypotonia	+	+	+	+	+		+	+			+	+	+	+	+	+	+
Orobulbar dysfunction	+	+	+	+	+		+	+				+	+	+	+	+
Facial nerve abnormality	+		+	+	+			+				+	+	+	+	+	+
Vocal cord paralysis					+		+	+
Peripheral neuropathy	hypomyelinating	hypomyelinating	hypomelinating	hypomyelinating	hypomyelinating		absent sensorimotor potentials.			hypomyelinating	demyelinating				sensory-motor neuropathy and denervation		markedly reduced nervce conduction/absent
Contractures												+	+				+	+	+
MRI brain					normal		patchy signal abnormality within white matter			delayed myelination including brainstem and cerebral atrophy	At birth: abnormal T2 signal. 18 months: diffuse progressive white matter volume loss and hypomyelination including cerebrum and brainstem	severe hypomyelinating leukodystrophy, reduced cerebral, cerebellar and pontine volume, thin corpus callosum			age 4 days absence of myelination. Mega cisterna magna and thin corpus callosum		profound cerebral and cerebellar atrophy, thin corpus callosum
Movement disorder					-
Muscle/Nerve biopsy	nerve: marked widening of node of Ranvier	nerve:absence of large myelinated axons with thinner myelin sheaths			sural nerve:significant loss of myelin fibers, onion bulb fibers	muscle:early innovation disorder. Sural nerve: significant loss of myelin fibers, onion bulb fibers	Muscle: unremarkable Nerve: hypomyelination with onion bulb fibres	Nerve: myelin fibers significantly reduced, onion bulb fibers, widening of nodes of ranvier							hypomyelination:widening of nodes of Ranvier , widened paranodal junctional gaps		generalised small muscle fibers and myxoid changes of small nerves
Visual impairment					+							+	+
Hearing					+					bilateral hearing loss	bilateral hearing loss	+	+
Other	athrogryposis congenita	athrogryposis congenita	athrogryposis congenita	athrogryposis congenita			areflexia	areflexia		seizures		seizures, arthrogryposis congenita	seizures, arthrogryposis congenita	seizures	seizures
Other systems
Neonatal respiratory distress	+	+	+	+	+	+	+	+		+		+	+	+	+	+	+	+	+
Tracheostomy					+					+					+		+
GORD																				23/26
PEG
Oral										submucosal cleft palate	"feeding issues"	cleft palate	cleft palate		thickened gums, ridged palate
Scoliosis
Joint hypermobility							+													4/26 cleft
Hip subluxation
Other skeletal features					varus foot deformity	bilateral talipes	ulnar deviation of wrists	partial 2,3 toes syndactyly							partial bilateral 2-3 toe syndactyly
Dysmorphic features
myopathic facies
cathedral palate								ridged
naevus flammus
other				micrognathia		mild retrognathia	bilateral talipes	dolicocephaly, epicanthic folds		Guatemalan. Older brother dies in neonatal period of respiratory distress	bilateral hydronephrosis. Sister died of respiratory complications with similar phenotype						bilateral micropthalmia, stiff jaw, recurrent UTI and bilateral kidney stones
Table 2: Summary of clinical and genetic findings in those cases previously reported in the
